# Supplementary material for: Few Layer Ti3C2 MXene-Based Label-Free Aptasensor for Ultrasensitive Determination of Chloramphenicol in Milk
Source: Molecules. 2023 Aug 15;28(16):6074. doi: 10.3390/molecules28166074 (PMC10459553; doi:10.3390/molecules28166074)
Supplement: Supplementary file 1 [file molecules-28-06074-s001.zip]

Archive with 1 entries (1 files):
- molecules-2529951-supplementary.pdf
